# Supplementary material for: Recovery of SIRT3-SOD2 Axis and Mitophagy by Short-Term Calorie Restriction in Old Rat Soleus Skeletal Muscle
Source: Antioxidants (Basel). 2025 Sep 17;14(9):1125. doi: 10.3390/antiox14091125 (PMC12466821; doi:10.3390/antiox14091125)
Supplement: Supplementary file 1 [file antioxidants-14-01125-s001.zip]

Archive with 1 entries (1 files):
- antioxidants-3762645-supplementary.pdf
